# Supplementary material for: Oxygen Adsorption Induced Superconductivity in Ultrathin FeTe Film on SrTiO3(001)
Source: Materials (Basel). 2021 Aug 15;14(16):4584. doi: 10.3390/ma14164584 (PMC8398274; doi:10.3390/ma14164584)
Supplement: Supplementary file 1 [file materials-14-04584-s001.zip]

Archive with 1 entries (1 files):
- materials-1328290-supplementary.pdf
